# Supplementary material for: Characteristics and Health Risk Assessment of Semi-Volatile Organic Contaminants in Rural Pond Water of Hebei Province
Source: Int J Environ Res Public Health. 2019 Nov 14;16(22):4481. doi: 10.3390/ijerph16224481 (PMC6887736; doi:10.3390/ijerph16224481)
Supplement: Supplementary file 1 [file ijerph-16-04481-s001.zip]

Archive with 3 entries (3 files):
- Table S/Table S1.pdf
- Table S/Table S2.pdf
- Table S/Table S3.pdf
